# Supplementary material for: The landscape of Arabidopsis tRNA aminoacylation
Source: Plant J. 2024 Nov 18;120(6):2784–802. doi: 10.1111/tpj.17146 (PMC11658184; doi:10.1111/tpj.17146)
Supplement: Supplementary file 1 — Figure S1. Pairwise matrix showing correlation in read abundance measurements for each library. Figure S2. Variation among Arabidopsis tRNA isodecoder families and genomic compartments in CCA tail integrity in response to periodate treatment. Figure S3. Variation among human cell line (HEK293T) tRNA isoacceptor families and genomic compartments in CCA tail integrity in response to periodate treatment. Figure S4. Comparison of acid‐phenol and Trizol RNA extraction methods as input into Arabidopsis MSR‐seq libraries. Figure S5. Comparison of RNA samples before (gray) and after (red) treatment with sodium periodate, ribose, sodium tetraborate, and T4 polynucleotide kinase according to the MSR‐seq protocol. Figure S6. 5′ Mapping position of MSR‐seq reads for Arabidopsis organellar tRNAs. Figure S7. Read depth and misincorporation profiles for two tRNA isodecoder families that both show a major 5′ truncation point induced by periodate treatment. Figure S8. 3′ Mapping position of MSR‐seq reads for Arabidopsis organellar tRNAs. Figure S9. Summary of 5′ tRFs. Figure S10. Relationship between nucleotide misincorporation rates in reads with intact CCA tails (aminoacylated tRNAs) vs. reads with CC tails (uncharged tRNAs). Figure S11. Relationship between percentage of reads with intact CCA tails and 5′ truncations as a proxy for “hard‐stop” base modifications. Figure S12. 5′ Mapping position of MSR‐seq reads from periodate‐treated libraries for Arabidopsis nuclear tRNAs. Figure S13. 5′ Mapping position of MSR‐seq reads from periodate‐treated libraries for Arabidopsis organellar tRNAs. Figure S14. Comparison between read abundance for mitochondrial tRNAs (left) and mitochondrial tRNA‐like sequences (right), including t‐elements, tRNA‐Phe‐like sequences, and the orf315 stem‐loop. Table S1. Summary of MSR‐seq libraries generated for this study, including number of reads produced, successfully processed. Table S2. Oligonucleotides used in library construction. [file TPJ-120-2784-s001.zip]

Archive with 3 entries (3 files):
- tpj17146-sup-0001-DatasetS1.xlsx
- tpj17146-sup-0002-Supinfo01.pdf
- tpj17146-sup-0003-Supinfo02.pdf
