# Supplementary material for: The landscape of Arabidopsis tRNA aminoacylation
Source: Plant J. 2024 Nov 18;120(6):2784–802. doi: 10.1111/tpj.17146 (PMC11658184; doi:10.1111/tpj.17146)
Supplement: Supplementary file 1 — Figure S1. Pairwise matrix showing correlation in read abundance measurements for each library. Figure S2. Variation among Arabidopsis tRNA isodecoder families and genomic compartments in CCA tail integrity in response to periodate treatment. Figure S3. Variation among human cell line (HEK293T) tRNA isoacceptor families and genomic compartments in CCA tail integrity in response to periodate treatment. Figure S4. Comparison of acid‐phenol and Trizol RNA extraction methods as input into Arabidopsis MSR‐seq libraries. Figure S5. Comparison of RNA samples before (gray) and after (red) treatment with sodium periodate, ribose, sodium tetraborate, and T4 polynucleotide kinase according to the MSR‐seq protocol. Figure S6. 5′ Mapping position of MSR‐seq reads for Arabidopsis organellar tRNAs. Figure S7. Read depth and misincorporation profiles for two tRNA isodecoder families that both show a major 5′ truncation point induced by periodate treatment. Figure S8. 3′ Mapping position of MSR‐seq reads for Arabidopsis organellar tRNAs. Figure S9. Summary of 5′ tRFs. Figure S10. Relationship between nucleotide misincorporation rates in reads with intact CCA tails (aminoacylated tRNAs) vs. reads with CC tails (uncharged tRNAs). Figure S11. Relationship between percentage of reads with intact CCA tails and 5′ truncations as a proxy for “hard‐stop” base modifications. Figure S12. 5′ Mapping position of MSR‐seq reads from periodate‐treated libraries for Arabidopsis nuclear tRNAs. Figure S13. 5′ Mapping position of MSR‐seq reads from periodate‐treated libraries for Arabidopsis organellar tRNAs. Figure S14. Comparison between read abundance for mitochondrial tRNAs (left) and mitochondrial tRNA‐like sequences (right), including t‐elements, tRNA‐Phe‐like sequences, and the orf315 stem‐loop. Table S1. Summary of MSR‐seq libraries generated for this study, including number of reads produced, successfully processed. Table S2. Oligonucleotides used in library construction. [file TPJ-120-2784-s001.zip › tpj17146-sup-0001-DatasetS1.xlsx]

## Sheet: stemloop_summary
Method	Treatment	BioRep	t-element (atp6)	t-element (cox1)	t-element (orf291)	t-element (rps4)	t-element (nad6)	t-element (rpl2)	t-element (ccmC)	t-element (ccmFN1)	stem-loop (orf315)	tRNA-Phe-like	tRNA-Phe-like	tRNA-Phe-like	tRNA-Phe-like	tRNA-Phe-like	tRNA-Phe-like
			49221	c116660	c83962	159855	166441	c219906	309033	315873	32129	c1924	19928	36709	286836	c333147	358842
MSR-seq	Control	1	0.00 : 0.00 : 0.00	3.69 : 0.78 : 2.91	0.00 : 0.00 : 0.00	0.00 : 0.00 : 0.00	0.00 : 0.00 : 0.00	0.00 : 0.00 : 0.00	3.19 : 1.42 : 3.61	0.00 : 0.00 : 0.00	20.20 : 3.83 : 3.90	1.35 : 0.21 : 8.65	1.13 : 0.00 : 0.64	4.96 : 0.50 : 6.73	0.14 : 0.14 : 0.92	0.92 : 0.00 : 4.39	0.14 : 0.00 : 0.28
MSR-seq	Control	2	0.00 : 0.00 : 0.00	1.46 : 0.77 : 4.55	0.00 : 0.09 : 0.60	0.00 : 0.00 : 0.00	0.09 : 0.00 : 0.00	0.00 : 0.00 : 0.00	1.80 : 0.09 : 3.60	0.00 : 0.00 : 0.00	29.09 : 4.12 : 5.92	1.97 : 0.17 : 9.27	1.46 : 0.00 : 1.29	4.55 : 0.86 : 2.66	0.09 : 0.00 : 0.34	0.94 : 0.17 : 3.86	0.26 : 0.09 : 0.00
MSR-seq	Control	3	0.00 : 0.00 : 0.00	3.99 : 1.31 : 8.42	0.00 : 0.00 : 0.00	0.00 : 0.00 : 0.00	0.00 : 0.00 : 0.00	0.00 : 0.00 : 0.00	0.92 : 0.63 : 4.23	0.00 : 0.00 : 0.00	25.99 : 5.69 : 5.94	1.07 : 0.97 : 23.41	1.56 : 0.00 : 1.46	24.82 : 2.19 : 14.45	0.58 : 0.00 : 0.00	1.61 : 0.29 : 11.83	0.24 : 0.00 : 0.88
MSR-seq	Periodate	1	0.00 : 0.00 : 0.08	0.00 : 0.77 : 9.73	0.00 : 0.00 : 0.00	0.00 : 0.00 : 0.00	0.00 : 0.00 : 0.00	0.00 : 0.00 : 0.00	0.00 : 0.77 : 2.55	0.00 : 0.00 : 0.00	1.08 : 15.36 : 27.79	0.23 : 1.00 : 11.04	0.00 : 0.46 : 1.93	0.15 : 4.94 : 12.89	0.00 : 0.15 : 0.85	0.00 : 0.85 : 9.26	0.00 : 0.08 : 0.93
MSR-seq	Periodate	2	0.00 : 0.02 : 0.00	0.02 : 0.79 : 6.87	0.00 : 0.00 : 0.00	0.00 : 0.00 : 0.00	0.00 : 0.11 : 0.07	0.00 : 0.00 : 0.00	0.00 : 1.06 : 3.93	0.00 : 0.00 : 0.00	0.07 : 10.03 : 25.36	0.04 : 0.41 : 16.49	0.02 : 0.41 : 3.27	0.49 : 6.80 : 20.33	0.00 : 0.04 : 0.58	0.00 : 0.60 : 9.47	0.00 : 0.18 : 0.56
MSR-seq	Periodate	3	0.00 : 0.00 : 0.05	0.00 : 1.46 : 4.84	0.00 : 0.00 : 0.32	0.00 : 0.00 : 0.00	0.00 : 0.00 : 0.03	0.00 : 0.00 : 0.00	0.00 : 0.93 : 2.75	0.00 : 0.00 : 0.00	0.00 : 7.20 : 18.37	0.00 : 0.19 : 21.28	0.08 : 0.21 : 2.96	0.69 : 12.23 : 28.16	0.00 : 0.29 : 0.37	0.00 : 0.90 : 14.40	0.03 : 0.19 : 1.56
YAMAT-seq	AlkB	1	0	84.4966	0	0	54.379	0	5.0196	0	52.7058	7.5294	16.732	40.1568	4.183	8.366	18.4052
YAMAT-seq	AlkB Buffer Only	1	0	134.071	0	0	44.6903	0	2.91459	0	108.811	9.71529	15.5445	27.2028	0	2.91459	28.1744
YAMAT-seq	Untreated	1	0	135.553	0	0	52.7767	0	4.44435	0	62.7765	23.8884	48.8879	58.3321	6.66653	14.4441	29.9994
YAMAT-seq	AlkB	2	0	83.4955	0	0	53.2781	0	3.18078	0	100.195	10.3375	14.3135	45.3261	0	1.59039	17.4943
YAMAT-seq	AlkB Buffer Only	2	0	138.124	0	0	52.5814	0	3.92398	0	81.6188	30.6071	38.455	83.9732	2.35439	8.63276	29.8223
YAMAT-seq	Untreated	2	0	124.803	0	0	21.66	0	5.15713	0	68.0742	14.44	39.1942	40.2256	5.15713	15.4714	26.8171
YAMAT-seq	AlkB	3	0	63.9255	0	0	69.5659	0	3.76032	0	141.952	20.6818	17.8615	63.9255	0	1.88016	18.8016
YAMAT-seq	AlkB Buffer Only	3	0	162.821	0	0	69.9297	0	5.21863	0	235.882	26.0932	46.9677	94.9792	4.17491	9.39354	40.7054
YAMAT-seq	Untreated	3	0	201.083	0	0	39.1298	0	8.6955	0	184.779	11.9563	40.2167	58.6946	7.60856	6.52163	47.8253
**Values are expressed as transcripts per million (TPM). Values for MSR-seq libraries correspond to CCA reads, CC reads, and other reads (in that order).
5' positions are indicated for each element in the Arabidopsis mitogenome. Positions preceded by a "c" indicate that element is encoded on the opposite strand.
YAMAT-seq data are from Warren et al. (2021 RNA Biology).
